# Supplementary material for: Supervised sequential pattern mining of event sequences in sport to identify important patterns of play: An application to rugby union
Source: PLoS One. 2021 Sep 23;16(9):e0256329. doi: 10.1371/journal.pone.0256329 (PMC8460049; doi:10.1371/journal.pone.0256329)
Supplement: S1 Dataset — (TXT) [file pone.0256329.s001.txt]

S1 Dataset. The delimited sequence data that is described in this paper is available
on GitHub: https://github.com/rorybunker/rugby-sequences
